# Supplementary material for: Advancements in Therapeutic Approaches for Degenerative Tendinopathy: Evaluating Efficacy and Challenges
Source: Int J Mol Sci. 2024 Nov 4;25(21):11846. doi: 10.3390/ijms252111846 (PMC11545934; doi:10.3390/ijms252111846)
Supplement: Supplementary file 1 [file ijms-25-11846-s001.zip]

Archive with 1 entries (1 files):
- ijms-3220562-supplementary.pdf
